# Supplementary material for: Assessment of Biological Activity of Low Molecular Weight 1,4-Benzoquinone Derivatives
Source: Biomolecules. 2025 Aug 14;15(8):1162. doi: 10.3390/biom15081162 (PMC12384008; doi:10.3390/biom15081162)
Supplement: Supplementary file 1 [file biomolecules-15-01162-s001.zip]

Archive with 1 entries (1 files):
- biomolecules-3715784-supplementary.pdf
